# Supplementary material for: The responses of extracellular enzyme activities and microbial community composition under nitrogen addition in an upland soil
Source: PLoS One. 2019 Sep 30;14(9):e0223026. doi: 10.1371/journal.pone.0223026 (PMC6768454; doi:10.1371/journal.pone.0223026)
Supplement: S1 Dataset — (XLSX) [file pone.0223026.s006.xlsx]

## Sheet: PHYSICO CHEMICAL PROPERTIES
ID	Crop	pH	TN	NO3	NH4	SOC	C:N	MBN	MBC
Control	Wheat	8.09	1.18552	5.16667	2.12355	20.9458	17.6681	60.9295	344.203
Control	Wheat	8.14	1.1504	3.73339	2.07936	21.1424	18.3783	70.4992	335.071
Control	Wheat	8.09	1.20514	6.89444	4.23475	20.5965	17.0905	62.0155	341.839
Control	Wheat	8.16	1.20846	7.65088	4.42319	19.6349	16.2479	76.728	347.302
Low-N	Wheat	8.03	1.23324	10.9943	3.72866	21.7336	17.6232	55.4028	328.024
Low-N	Wheat	7.97	1.29048	8.17238	2.58278	22.5329	17.4608	55.7712	327.705
Low-N	Wheat	8.03	1.26096	14.797	2.78757	21.9013	17.3687	52.7175	297.211
Low-N	Wheat	7.96	1.32234	10.3362	2.13066	22.2698	16.8412	51.7492	330.129
High-N	Wheat	7.95	1.29181	28.6228	2.83623	21.4651	16.6162	43.1249	315.995
High-N	Wheat	7.91	1.29774	16.2199	2.75177	22.2259	17.1266	41.0708	284.888
High-N	Wheat	7.91	1.31564	27.4916	2.52853	22.3603	16.9957	41.3674	303.631
High-N	Wheat	7.87	1.36039	7.11021	2.64477	21.8142	16.0352	53.061	337.233
Control	Maize	7.956	1.18044	3.31579	1.12353	19.1373	16.6057	8.76602	357.895
Control	Maize	7.936	1.11878	1.94755	1.2276	18.2392	16.3246	6.82291	252.963
Control	Maize	7.975	1.12438	3.41666	1.67627	18.0871	15.9738	2.08618	225.544
Control	Maize	7.971	1.17317	3.59592	2.12989	18.6864	16.8437	5.49953	321.532
Low-N	Maize	7.854	1.17248	14.6451	1.20813	19.3808	16.5298	31.943	296.573
Low-N	Maize	7.787	1.29156	16.7612	1.13214	21.8805	16.9411	15.7932	265.289
Low-N	Maize	7.715	1.24873	15.7099	3.28865	19.5434	15.6507	23.0037	256.656
Low-N	Maize	7.795	1.23595	11.4859	1.53083	20.317	16.4384	9.76145	229.433
High-N	Maize	7.818	1.22885	12.5846	1.27629	19.7983	16.1112	14.9906	197.198
High-N	Maize	7.798	1.30587	16.6511	1.12129	21.2576	16.2785	21.6043	278.909
High-N	Maize	7.795	1.25927	13.5467	1.11949	20.7685	16.4924	9.70135	199.477
High-N	Maize	7.791	1.28225	16.7345	1.65106	21.1104	16.4636	18.6371	301.939

## Sheet: PLFA
ID	Crop	Total	bacteria%	fungi%	actinomycetes%	amf%	G+%	G-%
Control	Wheat	53.3891	55.1574	10.7972	11.5669	3.84303	19.2346	17.3193
Control	Wheat	61.6829	42.9129	11.5439	11.9167	4.0723	17.5616	16.3908
Control	Wheat	64.0352	54.1183	10.7811	11.9496	3.87942	17.6321	18.0914
Control	Wheat	62.2091	54.0568	10.936	12.0202	4.1122	18.7473	17.7775
Low-N	Wheat	74.6097	55.3162	10.2699	12.0074	3.72521	17.9006	18.5037
Low-N	Wheat	81.6879	55.2879	10.8809	12.0984	3.51684	17.9061	18.5321
Low-N	Wheat	74.2809	53.7289	10.8099	12.5281	3.7404	18.032	18.9659
Low-N	Wheat	72.9221	55.5863	10.9102	11.266	3.5745	17.8224	19.2357
High-N	Wheat	79.1987	54.9999	10.0895	11.6684	3.93659	13.012	18.6814
High-N	Wheat	90.2589	53.962	12.3198	11.5172	3.81542	17.6869	19.3503
High-N	Wheat	73.4653	54.4057	10.3788	12.3796	3.72052	18.1392	18.7445
High-N	Wheat	83.8136	54.329	10.4694	12.0501	3.87474	18.4829	19.3487
Control	Maize	66.1984	53.358	10.1119	11.9322	3.81962	18.768	17.4792
Control	Maize	55.0584	52.54	10.744	11.8513	3.58439	17.3279	17.3296
Control	Maize	73.7259	52.5643	13.7585	10.9926	3.66716	16.9106	16.8811
Control	Maize	70.3337	52.5093	11.5926	11.7705	4.14536	17.2387	18.0085
Low-N	Maize	71.3722	52.4815	10.6387	12.3412	3.29123	13.2976	17.1314
Low-N	Maize	70.9857	53.938	10.0607	12.5402	3.49317	18.5273	17.8416
Low-N	Maize	70.7288	54.2425	10.3096	12.0958	3.3742	18.2085	17.6917
Low-N	Maize	82.1424	53.732	11.6786	11.9694	3.5408	17.7707	17.3438
High-N	Maize	46.9282	54.4769	8.15302	12.3106	3.18235	19.3	16.6712
High-N	Maize	33.8544	51.4643	10.5248	11.5829	2.74141	17.138	16.2393
High-N	Maize	47.7842	53.6408	10.1387	11.6447	3.26093	18.559	17.0189
High-N	Maize	50.2536	54.3464	11.377	11.1426	3.09042	17.2154	18.3179

## Sheet: ENZYME ACTIVITIES
ID	Crop	PHOS	SUL	BG	BC	NAG	BX	AG	LAP	PO	PEO
Control	Wheat	237.842	1.5007	156.353	32.1574	11.4878	37.073	36.623	167.86	1.07247	0.468739
Control	Wheat	238.693	1.03966	138.806	27.7291	7.5378	33.6302	32.0494	166.501	2.10583	0.899073
Control	Wheat	217.429	0.297218	118.486	25.397	7.41177	30.0437	27.5075	180.58	2.10981	0.89787
Control	Wheat	231.543	0.69126	126.19	26.5742	9.57833	31.6791	30.9892	149.851	2.12412	0.89063
Low-N	Wheat	316.632	1.93209	170.706	39.4898	14.9219	43.1735	42.0465	173.08	1.8748	0.838593
Low-N	Wheat	285.428	1.52543	156.934	33.6262	12.6074	42.3026	40.5904	230.892	1.84549	0.814566
Low-N	Wheat	275.184	1.27927	142.138	34.1949	8.7201	38.0008	33.0888	205.31	1.81868	0.830332
Low-N	Wheat	249.709	1.35572	150.058	31.8726	12.5842	39.5682	36.5899	224.407	1.88421	0.865019
High-N	Wheat	303.548	1.52774	154.626	32.7605	10.2582	45.942	39.1912	133.977	1.7334	0.784673
High-N	Wheat	288.617	1.28758	149.899	32.689	11.9968	42.946	38.9762	264.322	1.77267	0.784859
High-N	Wheat	303.301	1.3675	173.581	34.1499	15.4441	47.0851	38.8357	248.596	1.70769	0.793312
High-N	Wheat	288.795	1.72749	167.162	34.6807	11.4364	45.0141	39.4179	323.79	1.76766	0.803904
Control	Maize	241.131	1.22116	148.167	31.2931	11.673	35.7461	33.6161	309.176	0.880922	0.84465
Control	Maize	212.015	0.435919	125.765	19.3824	9.56373	28.1971	24.6288	264.32	0.907448	0.809457
Control	Maize	231.442	0.678034	116.735	21.2975	10.1998	27.9639	26.5057	214.726	0.779385	0.815292
Control	Maize	250.202	0.832034	151.118	30.2433	9.60225	38.9207	31.6504	284.295	0.85608	0.754875
Low-N	Maize	265.856	0.227082	130.077	24.0394	10.4422	29.1485	26.6492	240.532	0.363487	0.89405
Low-N	Maize	272.544	1.36908	150.98	31.9015	12.4897	37.6739	34.6353	283.64	0.315435	0.80181
Low-N	Maize	285.998	0.569932	131.566	27.8613	13.991	35.6366	34.1644	324.861	0.359315	0.732345
Low-N	Maize	275.29	0.860374	141.44	31.008	16.2236	35.1753	32.38	319.323	0.302237	0.565107
High-N	Maize	272.307	0.222823	127.958	20.7177	11.0036	24.5836	30.8735	367.24	0.27541	0.695262
High-N	Maize	263.837	0.492853	135.015	25.3137	11.7514	29.0262	31.2697	318.314	0.274775	0.645505
High-N	Maize	289.861	0.556116	130.894	27.1926	10.2706	28.4198	29.0943	361.163	0.289528	0.639758
High-N	Maize	283.082	0.700066	150.121	31.972	14.4633	31.2298	38.1005	375.008	0.346838	0.65727
			e1	phos	PHOS
			e2	sulf	SUL
			e3	betagluco	BG
			e4	betacellubiosidase	BC
			e5	nag	NAG
			e6	betaxylo	BX
			e7	alpha glucosidase	AG
			e8	lam	LAP

## Sheet: MICROBIAL BIOMASS
ID	Crop	MBN	MBC
Control	Wheat	60.9295	344.203
Control	Wheat	70.4992	335.071
Control	Wheat	62.0155	341.839
Control	Wheat	76.728	347.302
Low-N	Wheat	55.4028	328.024
Low-N	Wheat	55.7712	327.705
Low-N	Wheat	52.7175	297.211
Low-N	Wheat	51.7492	330.129
High-N	Wheat	43.1249	315.995
High-N	Wheat	41.0708	284.888
High-N	Wheat	41.3674	303.631
High-N	Wheat	53.061	337.233
Control	Maize	8.76602	357.895
Control	Maize	6.82291	252.963
Control	Maize	2.08618	225.544
Control	Maize	5.49953	321.532
Low-N	Maize	31.943	296.573
Low-N	Maize	15.7932	265.289
Low-N	Maize	23.0037	256.656
Low-N	Maize	9.76145	229.433
High-N	Maize	14.9906	197.198
High-N	Maize	21.6043	278.909
High-N	Maize	9.70135	199.477
High-N	Maize	18.6371	301.939
